# Supplementary material for: Talaromarins A–F: Six New Isocoumarins from Mangrove-Derived Fungus Talaromyces flavus TGGP35
Source: Mar Drugs. 2022 May 27;20(6):361. doi: 10.3390/md20060361 (PMC9229493; doi:10.3390/md20060361)
Supplement: Supplementary file 1 [file marinedrugs-20-00361-s001.zip]

Archive with 1 entries (1 files):
- marinedrugs-1716829-supplementary.pdf
